# Supplementary material for: Amplitude of Lower Limb Muscle Activation in Different Phases of the Illinois Test in Parkinson’s Disease Patients: A Pilot Study
Source: J Clin Med. 2024 Sep 28;13(19):5792. doi: 10.3390/jcm13195792 (PMC11476849; doi:10.3390/jcm13195792)
Supplement: Supplementary file 1 [file jcm-13-05792-s001.zip]

Archive with 1 entries (1 files):
- jcm-3169010-supplementary.pdf
